# Supplementary material for: Reconfigurable Radiation Angle Continuous Deflection of All-Dielectric Phase-Change V-Shaped Antenna
Source: Nanomaterials (Basel). 2022 Sep 22;12(19):3305. doi: 10.3390/nano12193305 (PMC9565491; doi:10.3390/nano12193305)
Supplement: Supplementary file 1 [file nanomaterials-12-03305-s001.zip]

Archive with 1 entries (1 files):
- nanomaterials-1873157-supplementary.pdf
